# Supplementary material for: The Effect of a Very-Low-Calorie Diet (VLCD) vs. a Moderate Energy Deficit Diet in Obese Women with Polycystic Ovary Syndrome (PCOS)—A Randomised Controlled Trial
Source: Nutrients. 2023 Sep 6;15(18):3872. doi: 10.3390/nu15183872 (PMC10536436; doi:10.3390/nu15183872)
Supplement: Supplementary file 1 [file nutrients-15-03872-s001.zip]

Archive with 1 entries (1 files):
- nutrients-2542827-supplementary.pdf
